# Supplementary material for: Development of a Metagenomics-Guided Personalized Synbiotic Protocol for Children with Autism Spectrum Disorder: An Exploratory Case Series
Source: Nutrients. 2026 May 26;18(11):1694. doi: 10.3390/nu18111694 (PMC13257912; doi:10.3390/nu18111694)
Supplement: Supplementary file 1 [file nutrients-18-01694-s001.zip]

Archive with 1 entries (1 files):
- nutrients-4293749-supplementary.xlsx
