# Supplementary material for: Development of a Metagenomics-Guided Personalized Synbiotic Protocol for Children with Autism Spectrum Disorder: An Exploratory Case Series
Source: Nutrients. 2026 May 26;18(11):1694. doi: 10.3390/nu18111694 (PMC13257912; doi:10.3390/nu18111694)
Supplement: Supplementary file 1 [file nutrients-18-01694-s001.zip › nutrients-4293749-supplementary.xlsx]

## Sheet: Supplementary Table 1.
Supplementary Table 1. Longitudinal Changes in Major Gut Microbial Taxa for All Cases
Case #	Phyla / month	0m	6m	9m	12m	15m	21m
A	Firmicutes	0.5846	42.26% (↓16.2%)	71.87% (↑29.61%)	72.73% (↑0.86%)	54.85% (↓17.88%)	62.30% (↑7.45%)
A	Bacteroides	0.391	56.50% (↑17.4%)	6.67% (↓49.83%)	20.06% (↑13.39%)	35.73% (↑15.67%)	21.40% (↓14.33%)
A	F/B ratio	1.5	0.75	10.77	3.63	1.53	2.91
A	Bifidobacteria	0.0057	0.00% (↓0.57%)	20.74% (↑20.65%)	6.26% (↓14.48%)	6.85% (↑0.59%)	15.82% (↑8.97%)
A	Lactobacillus	0	0.01% (↑0.01%)	0.00% (↓0.01%)	0.00% (↓0.01%)	0.66% (↑0.42%)	0.66% (↑0.42%)
A	Fiber-degrading Bacteria	0.3712	16.63% (↓20.49%)	27.89% (↑11.26%)	43.84% (↑15.95%)	30.54% (↓13.3%)	30.04% (↓0.5%)
A	Proteobacteria	0.0071	1.06% (↑0.35%)	0.31% (↓0.75%)	0.31% (↓0.75%)	1.74% (↑1.13%)	0.34% (↓1.4%)
A	Fusobacteria	0.0103	0.77% (↓0.26%)	0.00% (↓0.09%)	0.00% (↓0.09%)	0.00% (↓0.06%)	0.00% (0%)
B	Firmicutes	0.592	67.09% (↑7.89%)
B	Bacteroides	0.3641	26.61% (↓9.8%)
B	F/B ratio	1.63	2.52
B	Bifidobacteria	0.0154	5.01% (↑3.47%)
B	Lactobacillus	0	0.01% (↑0.01%)
B	Fiber-degrading Bacteria	0.3351	42.36% (↑8.85%)
B	Proteobacteria	0.0259	0.96% (↓1.63%)
B	Fusobacteria	0	0.00% (0%)
C	Firmicutes	0.5457	53.71% (↓0.86%)
C	Bacteroides	0.4476	44.5% (↓0.26%)
C	F/B ratio	1.22	1.21
C	Bifidobacteria	0.0004	1.29% (↑1.25%)
C	Lactobacillus	0	0.02% (↑0.02%)
C	Fiber-degrading Bacteria	0.3469	27.30% (↓7.39%)
C	Proteobacteria	0.0046	0.20% (↓0.26%)
C	Fusobacteria	0.0004	0.00% (↓0.04%)
D	Firmicutes	0.3605	45.49% (↑9.44%)
D	Bacteroides	0.2283	42.24% (↑19.41%)
D	F/B ratio	1.58	1.08
D	Bifidobacteria	0.2738	6.7% (↓20.68%)
D	Lactobacillus	0.0002	0.00% (↓0.02%)
D	Fiber-degrading Bacteria	0.1608	15.89% (↓0.19%)
D	Proteobacteria	0.1151	4.82% (↓6.69%)
D	Fusobacteria	0	0.00% (↓0.04%)
E	Firmicutes	0.4184	72.23% (↑30.39%)
E	Bacteroides	0.5329	25.68% (↓27.61%)
E	F/B ratio	0.79	2.81
E	Bifidobacteria	0.0085	0.34% (↓0.51%)
E	Lactobacillus	0	0.02% (↑0.02%)
E	Fiber-degrading Bacteria	0.1531	42.16% (↑26.85%)
E	Proteobacteria	0.038	1.47% (↓2.33%)
E	Fusobacteria	0	0.00% (↓0%)
F	Firmicutes	0.7276	58.19% (↓14.57%)
F	Bacteroides	0.2374	35.07% (↑11.33%)
F	F/B ratio	3.07	1.66
F	Bifidobacteria	0.0004	0.00% (↓0.04%)
F	Lactobacillus	0	0.12% (↑0.12%)
F	Fiber-degrading Bacteria	0.4342	22.13% (↓21.29%)
F	Proteobacteria	0.0244	5.68% (↑3.24%)
F	Fusobacteria	0	0.2% (↑0.2%)
G	Firmicutes	0.5589	76.6% (↑20.71%)
G	Bacteroides	0.4142	19.27% (↓22.15%)
G	F/B ratio	1.35	3.97
G	Bifidobacteria	0.0017	1.24% (↑1.07%)
G	Lactobacillus	0	0.01% (↑0.01%)
G	Fiber-degrading Bacteria	0.3024	37.86% (↑7.62%)
G	Proteobacteria	0.0242	1.36% (↓1.06%)
G	Fusobacteria	0	0

## Sheet: Supplementary Table 2.
Supplementary Table 2. Synbiotic Formulas Adapt to Changes in Gut Microbiota for All Cases
Case #	viable cell count (10⁸ CFU/g)	Baseline formula	First adjustment	Second adjustment	Third adjustment	Fourth adjustment	Fifth adjustment
A	Bifidobacterium breve	70	80	80	64	64	64
A	Bifidobacterium longum	200	135	0	0	0	0
A	Bifidobacterium longum subsp. Longum	0	120	80	64	64	64
A	Bifidobacterium animalis	0	45	0	36	0	0
A	Bifidobacterium lactis	0	90	90	72	72	72
A	Bifidobacterium bifidum	0	60	80	90	60	100
A	Bifidobacterium longum	0	0	40	20	0	0
A	Bifidobacterium animalis subsp. Lactis	0	0	45	0	36	36
A	Lacticaseibacillus acidophilus	90	0	60	60	60	100
A	Limosilactobacillus fermentum	90	80	56	56	2.8	56
A	Lactobacillus mucosae	300	0	50	50	50	60
A	Lacticaseibacillus paracasei	60	0	40	40	0	0
A	Lactiplantibacillus plantarum	80	260	90	90	25	25
A	Lactobacillus gasseri	70	0	0	0	0	0
A	Saccharomyces boulardii	20	50	50	100	160	100
A	Lacticaseibacillus casei	0	40	30	39	60	100
A	Streptococcus thermophilus	0	40	100	90	60	100
A	Lactobacillus reuteri	0	100	0	0	0	0
A	Weizmannia coagulans	0	21	21	21	21	21
A	Lacticaseibacillus rhamnosus	0	181	90	90	90	150
A	Lactobacillus helveticus	0	75	75	75	75	120
A	Lacticaseibacillus rhamnosus	0	0	0	40.5	0	0
A	GOS (g)	1.12	0.652	0.7	0.6	0.6	0.6
A	GABA（g）	0.25	0.35	0.35	0.35	0.35	0.35
A	Apple fiber（g）	0.45	0	0	0	0	0
A	Phosphatidylserine（g）	0.3	0	0	0	0	0.1
A	XOS（g）	0	0.42	0.608	0.537	0	0
A	Whey powder (g)	0	0.3	0.3	0.3	0.3	0
A	Stachyose (g)	0	0	0	0	0.309	0.389
A	Glycerol monolaurate（g）	0	0	0	0	0	0.3
B	Lacticaseibacillus acidophilus	160
B	Bifidobacterium longum	160
B	Lacticaseibacillus casei	80
B	Streptococcus thermophilus	80
B	Bifidobacterium animalis subsp. Lactis	60
B	Bifidobacterium bifidum	80
B	Lacticaseibacillus paracasei	40
B	Lactobacillus mucosae	100
B	Lacticaseibacillus rhamnosus	130
B	Lactiplantibacillus plantarum	100
B	GABA（g）	0.3
B	Phosphatidylserine（g）	0.3
B	Stachyose (g)	0.5
B	GOS（g）	0.82
B	XOS（g）	0.5
C	Bifidobacterium bifidum	100	60	0
C	Bifidobacterium lactis	90	75	45
C	Bifidobacterium longum subsp. Longum	64	100	50
C	Bifidobacterium breve	40	40	40
C	Bifidobacterium animalis subsp. Lactis	100	0	0
C	Bifidobacterium animalis	0	30	0
C	Lactobacillus helveticus	60	45	45
C	Lacticaseibacillus casei	100	160	90
C	Streptococcus thermophilus	100	140	60
C	Saccharomyces boulardii	50	40	40
C	Limosilactobacillus fermentum	40	60	40
C	Weizmannia coagulans	40	19.5	21
C	Lactobacillus mucosae	120	100	100
C	Lacticaseibacillus rhamnosus	120	60	45
C	Lacticaseibacillus acidophilus	80	60	40
C	Lactiplantibacillus plantarum	0	80	30
C	Lactobacillus gasseri	0	0	40
C	Lactococcus lactis subsp. Lactis	0	0	48
C	Lacticaseibacillus paracasei	0	0	40
C	Isomalto-oligosaccharides (IMO（g）	0.34	0	0
C	Resistant dextrin（g）	0.35	0.2	0.4
C	Stachyose (g)	0.4	0.3	0.3
C	GOS（g）	0.5	0.5	0.5
C	GABA（g）	0.25	0.2	0.2
C	Phosphatidylserine（g）	0.25	0.2	0.2
C	FOS（g）	0	0.2	0.23
C	XOS（g）	0	0.3	0.3
D	Bifidobacterium breve	40	64	60
D	Bifidobacterium lactis	45	72	72
D	Bifidobacterium animalis subsp. Lactis	30	0	50
D	Bifidobacterium bifidum	30	90	50
D	Bifidobacterium longum subsp. Longum	0	64	50
D	Bifidobacterium animalis	0	36	36
D	Lactobacillus mucosae	50	50	60
D	Lactobacillus helveticus	75	75	45
D	Lacticaseibacillus rhamnosus	30	130	100
D	Streptococcus thermophilus	30	90	40
D	Saccharomyces boulardii	50	100	96
D	Weizmannia coagulans	21	21	21
D	Lacticaseibacillus casei	30	39	40
D	Lactiplantibacillus plantarum	40	75	75
D	Lacticaseibacillus acidophilus	0	60	40
D	Lacticaseibacillus paracasei	0	40	40
D	Limosilactobacillus fermentum	0	0	60
D	Lactobacillus gasseri	0	0	10
D	GOS（g）	1	0.645	0.6
D	Resistant dextrin（g）	0.51	0	0.3
D	FOS（g）	0.51	0	0
D	Phosphatidylserine（g）	0.2	0.3	0.3
D	Whey powder (g)	0.2	0.3	0
D	Stachyose (g)	0	0.3	0.3
D	XOS（g）	0	0.3	0.3
E	Lactobacillus helveticus	30
E	Bifidobacterium lactis	250
E	Bifidobacterium bifidum	50
E	Bifidobacterium animalis	15
E	Bifidobacterium breve	30
E	Limosilactobacillus fermentum	20
E	Lacticaseibacillus acidophilus	100
E	Lactobacillus mucosae	300
E	Lacticaseibacillus rhamnosus	198
E	Lactiplantibacillus plantarum	90
E	FOS (g）	0.81
E	Stachyose (g)	0.486
E	GOS （g）	0.486
E	GABA（g）	0.324
E	Phosphatidylserine（g）	0.324
F	Bifidobacterium longum subsp. Longum	160
F	Bifidobacterium breve	120
F	Lacticaseibacillus acidophilus	120
F	Lacticaseibacillus rhamnosus	220
F	Lactiplantibacillus plantarum	100
F	Lactobacillus mucosae	200
F	Lacticaseibacillus casei	40
F	Streptococcus thermophilus	30
F	Bifidobacterium animalis subsp. Lactis	40
F	Bifidobacterium bifidum	40
F	GABA（g）	0.54
F	Phosphatidylserine （g）	0.432
F	GOS（g）	0.95
F	Stachyose (g)	0.54
G	Bifidobacterium lactis	120	60	60	0
G	Bifidobacterium longum subsp. Longum	64	64	0	0
G	Bifidobacterium bifidum	60	60	60	80
G	Bifidobacterium breve	40	40	40	40
G	Bifidobacterium animalis subsp. Lactis	160	160	80	27
G	Bifidobacterium longum	0	0	25	0
G	Bifidobacterium adolescentis	0	0	0	40
G	Bifidobacterium longum	0	0	0	25
G	Bifidobacterium longum subsp. Infantis	0	0	0	40
G	Lacticaseibacillus acidophilus	80	80	60	40
G	Saccharomyces boulardii	50	50	50	50
G	Lacticaseibacillus rhamnosus	120	60	45	54
G	Lactobacillus mucosae	150	100	100	100
G	Weizmannia coagulans	20	20	20	20
G	Lactobacillus helveticus	60	90	60	45
G	Limosilactobacillus fermentum	40	120	60	54
G	Lacticaseibacillus casei	160	180	80	80
G	Streptococcus thermophilus	180	160	80	80
G	Lactiplantibacillus plantarum	0	50	50	40
G	Lacticaseibacillus rhamnosus	0	0	60	0
G	Lacticaseibacillus paracasei	0	0	40	40
G	Lactococcus lactis subsp. Lactis	0	0	0	38
G	Lactobacillus gasseri	0	0	0	32
G	Stachyose (g)	0.4	0.35	0.35	0.3
G	Resistant dextrin （g）	0.38	0.38	0.38	0.16
G	GOS（g）	0.35	0.42	0.42	0.35
G	FOS（g）	0.315	0	0.39	0.3
G	Phosphatidylserine（g）	0.2	0.2	0.2	0.2
G	GABA（g）	0.25	0.25	0	0.2
G	XOS （g）	0	0.315	0.315	0.25
G	Yeast β-gluca（g）	0	0	0	0.2

## Sheet: Supplementary Table 3.
Supplementary Table 3. Longitudinal Changes in Behavioral Scale Scores for All Cases
Case #	Scale / month	0m	3m	6m	9m	12m
A	SRS	175	160	150	137	168
A	ABC	76	70	50	54	61
B	SRS	112	112			92
B	ABC	7	8			5
C	SRS	123		139
C	ABC	21		29
D	SRS	220	155	206
D	ABC	154	97	71
E	SRS	151	151	172
E	ABC	42	42	72
F	SRS	144	147	151	131	157
F	ABC	47	59	40	36	45
G	SRS	199	171	155
G	ABC	89	45	31

## Sheet: Supplementary Table 4.
Supplementary Table 4. Longitudinal Changes in Metabolite Indicators for All Cases
Case #	Indicator / month	0m	6m	9m	12m	15m	21m
A	Dopamine	0.3	11% (↓19%)	41% (↑30%)	7% (↓34%)	76% (↑69%)	7% (↓69%)
A	5-Hydroxytryptamine	0.54	91% (↑37%)	19% (↓72%)	29% (↑10%)	50% (↑21%)	44% (↓6%)
A	γ-aminobutyric acid	0.58	77% (↑19%)	11% (↓66%)	36% (↑25%)	56% (↑20%)	8% (↓48%)
A	Adrenaline	0.99	0.99	0.99	36% (↓63%)	55% (↑19%)	57% (↑2%)
A	Glutamine	0.99	0.99	0.99	37% (↓62%)	54% (↑17%)	56% (↑2%)
B	Dopamine	0.36	43% (↑7%)
B	5-Hydroxytryptamine	0.88	87% (↓1%)
B	γ-aminobutyric acid	0.92	83% (↓9%)
B	Adrenaline	0.07	16% (↑9%)
B	Glutamine	0.07	16% (↑9%)
C	Dopamine	0.31	80% (↑49%)
C	5-Hydroxytryptamine	0.51	29% (↓22%)
C	γ-aminobutyric acid	0.83	75% (↓8%)
C	Adrenaline	0.33	41% (↑8%)
C	Glutamine	0.33	41% (↑8%)
D	Dopamine	0.57	86% (↑29%)
D	5-Hydroxytryptamine	0.56	83% (↑27%)
D	γ-aminobutyric acid	1	95% (↓5%)
D	Adrenaline	0.06	15% (↑9%)
D	Glutamine	0.06	15%(↑9%)
E	Dopamine	0.16	41% (↑25%)
E	5-Hydroxytryptamine	0.6	27% (↓33%)
E	γ-aminobutyric acid	0.56	72% (↑16%)
E	Adrenaline	0.54	52% (↓2%)
E	Glutamine	0.54	52% (↓2%)
F	Dopamine	0.21		43% (↑22%)
F	5-Hydroxytryptamine	0.65		31% (↓34%)
F	γ-aminobutyric acid	0.79		80% (↑1%)
F	Adrenaline	0.46		61% (↑15%)
F	Glutamine	0.46		60% (↑14%)
G	Dopamine	0.48	32%(↓16%)
G	5-Hydroxytryptamine	0.27	1%(↓26%)
G	γ-aminobutyric acid	0.65	51%(↓14%)
G	Adrenaline	0.99	0.99
G	Glutamine	0.99	0.99

## Sheet: Supplementary Table 5.
Supplementary Table 5. Longitudinal Changes in Microbial Metabolic Indicators for All Cases
Case #	Indicator / month	0m	6m	9m	12m	15m	21m
A	Acetic acid	0.16	81% (↑65%)	62% (↓19%)	36% (↓26%)	28% (↓8%)	67% (↑39%)
A	Pantothenic acid	0.47	82% (↑35%)	17% (↓65%)	40% (↑23%)	10% (↓30%)	48% (↑38%)
A	Glycine	0.52	81% (↑29%)	52% (↓29%)	100% (↑48%)	71% (↓29%)	85% (↑14%)
A	CO2	0.56	9% (↓47%)	86%(↑77%)	24% (↓62%)	48% (↑24%)	77% (↑29%)
B	L-Ascorbic acid	0.04	53% (↑49%)
B	Leucine	0.28	66% (↑38%)
B	Valine	0.25	55% (↑30%)
B	CO2	0.69	17% (↓52%)
B	LPS-producing	0.62	35% (↓27%)
C	Butyric acid	0.16	73% (↑57%)
C	Riboflavin	0.3	78% (↑48%)
C	Lipid metabolism	0.26	69% (↑43%)
C	H2S	0.57	36% (↓21%)
C	H2	0.78	61% (↓17%)
D	Pantothenic acid	0.05	32%(↑27%)
D	Adenosylcobalamin	0.27	52%(↑25%)
D	Vitamin K2	0.15	33%(↑18%)
D	Valine	0.16	32%(↑16%)
D	Thiamine	0.52	67%(↑15%)
E	Niacin	0.27	71%(↑44%)
E	Thiamine	0.49	79%(↑30%)
E	Butyric acid	0.23	51%(↑28%)
E	Biotin	0.59	84%(↑25%)
E	Cysteine	0.57	74%(↑17%)
F	Lactose	0.06	55%(↑49%)
F	Leucine	0.18	62%(↑44%)
F	Threonine	0.17	58%(↑41%)
F	Cysteine	0.37	74%(↑37%)
F	Tyrosine	0.12	50%(↑38%)
G	Lysine	0.29	67%(↑38%)
G	Methionine	0.27	57%(↑30%)
G	Butyric acid	0.36	65%(↑29%)
G	Acetic acid	0.07	33%(↑26%)
G	Phenylalanine	0.56	77%(↑21%)
